# Supplementary material for: Mouse Y-Linked Zfy1 and Zfy2 Are Expressed during the Male-Specific Interphase between Meiosis I and Meiosis II and Promote the 2nd Meiotic Division
Source: PLoS Genet. 2014 Jun 26;10(6):e1004444. doi: 10.1371/journal.pgen.1004444 (PMC4072562; doi:10.1371/journal.pgen.1004444)
Supplement: Table S1 — Strategy for adjusting the haploid frequencies of the Y*X-bearing males to remove the products of the MI cells that did not achieve PAR-PAR synapsis. (XLS) [file pgen.1004444.s006.xls]

## Sheet: Table S1
Table S1 - Strategy for adjusting the haploid frequencies of the Y*X-bearing males to remove the products of the MI cells that did not achieve PAR-PAR synapsis.
The objective of the study was to determine haploid spermatid frequencies in males with varying Yp gene complements in which MI SAC responses were evaded by the formation of a 'minimal' (XY*X) sex bivalent. However, in 25.1% of MI cells of the XY*X male models the X and Y*X remained unpaired. In males with Zfy2 present these MI cells are very efficiently removed, whereas in males lacking Zfy2 the…
The steps in making the adjustments are as follows:
1	Calculate for all progenitor MI spermatocytes for each XEY*XSxrb male the percentage that generated haploid spermatids (MIhap) and that generated diploid spermatids (MIdip) ; this is necessary because four haploid spermatids derive from each MI spermatocyte, whereas only two diploid spermatids derive from each MI spermatocyte. [Note that the same formula was used to calculate the progenitors MI s…
	MIhap = [ (h/4) / ((h/4)+(d/2)) ] ; MIdip = [ (d/2) / ((h/4)+(d/2)) ] ; where h = percentage of haploid spermatids and d = percentage of diploid spermatids.
2	Calculate for the 25.1% that have the X and Y*X unpaired the proportion that generated haploid spermatids (MIhap) and that generated diploid spermatids (MIdip) based on the haploid spermatid frequency for XESxrbO males (formulae as in 1, with the final number multiplied by 0.251). [Note that for XEY*XSry and XEY*XSry,Zfy1 males, haploid spermatid frequency is adjusted based on XEOSry males.]
3	Subtract Subtract MIhap and Midip for the 25.1% from those for 'All progenitors' to obtain frequencies for the 74.9% with pairing and calculate the adjusted percentages of haploid and diploid spermatids.
	h = [ (MIhapx4) / ((MIhapx4)+(MIdipx2)) ] ; d = [ (MIdipx2) / ((MIhapx4)+(MIdipx2)) ]
Examples of calculations										Adjustments for XEY*XSxrb, XEY*XSry and XEY*XSry,Zfy1 males
Calculating ploidy frequencies for spermatids from MI with XY*X paired											XEY*XSxrb	Male 1	Male 2	Male 3	Male 4
Step	XEY*XSxrb male#1	% MI spermatocytes		% spermatids							Nb haploid	36	87	70	60
											Nb diploid	90	106	73	46
1	All progenitors	MI hap	0.166657	haploid	0.2857	Original frequency					Sum	126	193	143	106
		MI dip	0.833343	diploid	0.7143					% haploid	Original frequency	0.285714	0.450777	0.48951	0.566038
											Adjusted frequency	0.351926	0.550196	0.595204	0.682509
2	25.1% XY*X unpaired	MI hap	0.0067399	haploid	0.0523	XESxrbO frequency					XEY*XSry	Male 1	Male 2	Male 3	Male 4
		MI dip	0.24426	diploid	0.9477						Nb haploid	5	10	10	28
											Nb diploid	63	76	47	94
											Sum	68	86	57	122
3	74.9% XY*X paired	MI hap	0.159917	haploid	0.351885	Adjusted frequency				% haploid	Original frequency	0.0735294	0.116279	0.175439	0.229508
		MI dip	0.589083	diploid	0.648115						Adjusted frequency	0.0596675	0.117128	0.195221	0.265188
Calculating ploidy frequencies for spermatids from MI with XY*X paired											XEY*XSry,Zfy1	Male 1	Male 2	Male 3	Male 4
Step	XEY*XSry male#1	% MI spermatocytes		% spermatids							Nb haploid	73	31	35	143
											Nb diploid	185	78	65	103
1	All progenitors	MI hap	0.0381679	haploid	0.0735294	Original frequency					Sum	258	109	100	246
		MI dip	0.961832	diploid	0.926471					% haploid	Original frequency	0.282946	0.284404	0.35	0.581301
											Adjusted frequency	0.333056	0.33489	0.416467	0.690109
2	25.1% XY*X unpaired	MI hap	0.0151295	haploid	0.1137	XEOSry frequency					XEY*Xsry (Zfx siblings)	Male 1	Male 2	Male 3	Male 4
		MI dip	0.235871	diploid	0.8863						Nb haploid	13	18	23	29
											Nb diploid	142	114	120	129
											Sum	155	132	143	158
3	74.9% XY*X paired	MI hap	0.0230385	haploid	0.0596822	Adjusted frequency				% haploid	Original frequency	0.083871	0.136364	0.160839	0.183544
		MI dip	0.725962	diploid	0.940318						Adjusted frequency	0.0736627	0.143837	0.176113	0.205807
Schematic diagram showing strategy of adjustment
